# Supplementary material for: Understanding spatial patterns of soils for sustainable agriculture in northern Ethiopia’s tropical mountains
Source: PLoS One. 2019 Oct 22;14(10):e0224041. doi: 10.1371/journal.pone.0224041 (PMC6804989; doi:10.1371/journal.pone.0224041)
Supplement: S2 File — (ZIP) [file pone.0224041.s002.zip]

Archive with 1 entries (1 files):
- S2 File - Nyssen et al.kmz
